# Supplementary material for: Lymphocyte proliferation induced by high-affinity peptides for HLA-B*51:01 in Behçet’s uveitis
Source: PLoS One. 2019 Sep 12;14(9):e0222384. doi: 10.1371/journal.pone.0222384 (PMC6742369; doi:10.1371/journal.pone.0222384)
Supplement: S2 Table — Minimal dataset of lymphocyte proliferation in patients with control diseases and healthy controls. (XLSX) [file pone.0222384.s003.xlsx]

## Sheet: Other Patients
S2 Table. Minimal dataset of lymphocyte proliferation in patients with control diseases and healthy controls.
Number	Disease	ＩＤ	age	sex	onset age	onset-blood collect (y)	anti-topoisomerase 1 antibody+/-	OD for HSP65	OD for B51PD	OD for MICA-TM	OD for Topo1PD
CD2	saicoidosis	8520272	59	2	58	1		1.78744	0.990233	1.05801	1.05988
CD4	saicoidosis	8934622	39	2	29	10		1.10288	1.13871	1.29886	1.15349
CD5	saicoidosis	22005821	51	2	48	3		1.63792	1.46848	1.7181	1.38225
CD6	saicoidosis	22809107	21	2	21	0		2.73971	2.62083	2.40556	2.29616
CD9	saicoidosis	22319586	61	2	58	3		1.24573	1.2089	1.578	1.34483
CD10	saicoidosis	22762876	70	1	70	0		1.96038	2.1579	1.4488	1.8525
CD11	saicoidosis	7914328	72	2	61	11		2.0278	1.84765	2.18278	1.45183
CD12	saicoidosis	2162543	48	2	30	18		1.27134	1.89658	1.3043	1.25765
CD13	saicoidosis	22256150	70	2	60	10		1.18843	1.05203	1.04059	1.0663
CD15	saicoidosis	5975	53	1	32	21		1.2479	1.2986	1.12102	1.20839
CD19	saicoidosis	20288999	74	2	66	8		1.16319	1.42867	1.38112	1.38742
CD21	saicoidosis	20235487	67	2	59	8		0.914496	1.15309	1.06078	1.10886
CD22	saicoidosis	21651617	60	2	46	14		1.25102	1.28043	1.25187	1.3695
CD25	saicoidosis	22755805	75	2	73	2		0.948631	1.53354	1.31223	1.29425
CD27	saicoidosis	21262431	77	2	70	7		1.38937	1.10971	1.24892	1.10165
CD30	saicoidosis	22782353	40	2	27	13		1.05324	0.967517	1.16088	0.946321
CD31	saicoidosis	21651807	72	2	55	17		0.966333	0.964703	0.977512	0.976696
CD37	saicoidosis	21691261	64	1	59	5		1.07095	1.07601	1.29266	0.955929
CD38	saicoidosis	22739882	69	2	68	1		1.25033	1.33321	1.55789	1.33991
CD7	VKH	21634340	42	1	38	4		1.19256	1.2392	1.35073	1.32584
CD8	VKH	21834593	66	2	62	4		2.10129	2.17992	2.60067	2.27697
CD14	VKH	22489926	54	1	52	2		1.71376	1.62096	1.49954	1.46041
CD16	VKH	20875068	51	1	44	7		1.46245	2.03453	1.515	1.72678
CD17	VKH	4509592	47	1	47	0		2.14048	1.1039	1.40291	1.55657
CD18	VKH	8188724	65	1	65	0		1.24274	1.18083	1.25298	1.03291
CD20	VKH	21622113	60	2	55	5		1.20981	1.28454	1.54404	1.26743
CD23	VKH	7350473	52	2	45	7		1.63177	1.59163	1.6426	1.76162
CD24	VKH	8820565	72	1	57	15		1.43001	1.57967	1.43408	1.39084
CD26	VKH	22520084	32	1	20	12		1.16213	0.890836	1.33618	1.21407
CD28	VKH	22138424	76	1	72	4		1.44659	1.32477	1.40318	1.32936
CD29	VKH	22760938	78	2	73	5		1.20854	1.08352	1.2677	1.01989
CD32	VKH	22832885	32	1	27	5		1.18226	1.08814	1.08325	1.10698
CD33	VKH	22786164	69	2	68	1		1.19204	1.05981	1.21645	1.09271
CD34	VKH	22820112	57	1	56	1		1.33682	1.29718	1.38291	1.38669
CD35	VKH	21875158	33	1	30	3		0.992468	1.13889	1.22994	0.914757
CD36	VKH	22586192	26	1	25	1		1.14405	0.985786	1.13439	1.06241
SSC-1	Scleroderma		67	2	44	23	1	1.81833	2.03443	2.28078	1.50115
SSC-2	Scleroderma		67	2	62	5	0	1.3365	1.52844	1.66027	1.24953
SSC-3	Scleroderma		61	2	55	6	1	0.998786	1.07985	1.20757	1.44036
SSC-4	Scleroderma		63	2	55	8	0	1.81972	1.04781	1.52349	2.03884
SSC-5	Scleroderma		51	2	45	6	0	1.22894	0.860577	1.30548	1.56339
SSC-6	Scleroderma		56	2	49	7	1	1.57871	1.76275	1.21531	1.21381
SSC-7	Scleroderma		21	2	21	0	1	1.47209	1.46796	1.43985	1.40773
SSC-8	Scleroderma		71	2	63	8	0	1.63337	1.30446	1.38649	1.70043
SSC-9	Scleroderma		74	2	74	0	0	1.23161	1.15626	1.31897	1.11963
SSC-10	Scleroderma		73	2	73	0	0	1.00703	0.872664	0.994548	1.08189
SSC-11	Scleroderma		81	2	55	26	0	0.906142	1.15143	0.900958	1.18868
SSC-12	Scleroderma		76	2	64	12	0	0.964613	1.19223	1.13008	1.21775
SSC-13	Scleroderma		71	2	71	0	0	1.00169	1.089	1.30162	1.33722
SSC-14	Scleroderma		68	2	68	0	0	1.3918	1.10087	1.17555	1.39979
SSC-15	Scleroderma		52	2	52	0	0	1.42798	1.58644	1.55518	1.7572
N1	healthy		65	1				1.87799	1.44734	1.50173	1.57559
N2	healthy		59	2				1.68998	1.56351	1.68298	1.1758
N3	healthy		43	2				1.3848	1.42403	1.75612	1.53497
N4	healthy		47	2				1.57739	1.48484	1.68638	1.39673
N5	healthy		65	2				1.04546	1.36316	1.3968	1.26791
N6	healthy		54	1				1.44945	1.0308	1.22229	1.2793
N7	healthy		51	1				1.01402	0.766808	1.09	1.37372
N8	healthy		32	1				1.29496	1.28875	0.787591	1.27194
N9	healthy		35	1				0.986961	0.943393	0.987722	0.953397
N10	healthy		30	1				1.1978	1.47616	0.996651	1.24969
N11	healthy		28	1				0.990911	1.09912	0.961863	1.12319
N12	healthy		43	1				1.22607	0.736437	1.00868	0.999695
N13	healthy		29	2				1.19256	1.2392	1.35073	1.32584
N14	healthy		30	1				0.994843	0.871125	0.93529	0.867355
N15	healthy		46	2				1.54156	1.19743	1.28839	1.33959
N16	healthy		35	1				1.01071	0.764301	1.08643	1.36923
N17	healthy		27	2				1.12325	1.06135	1.07577	1.00863
